# Supplementary material for: Broadening the definition of the genus Thalassaphorura Bagnall, 1949 (Collembola, Onychiuridae) with a new aberrant species from China
Source: Zookeys. 2013 Dec 17;(364):1–9. doi: 10.3897/zookeys.364.6332 (PMC3890660; doi:10.3897/zookeys.364.6332)
Supplement: XML Treatment for Thalassaphorura problematica [file zookeys.364.6332-treatment1.xml]

<!DOCTYPE tp:taxon-treatment
  PUBLIC "-//TaxonX//DTD Taxonomic Treatment Publishing DTD v0 20100105//EN" "tax-treatment-NSO.dtd">
<tp:taxon-treatment xmlns:tp="http://www.plazi.org/taxpub"><tp:treatment-meta><mixed-citation publication-type="journal"><person-group><name><surname>Sun</surname><given-names>Xin</given-names></name><name><surname>Deharveng</surname><given-names>Louis</given-names></name><name><surname>Wu</surname><given-names>Donghui</given-names></name></person-group><article-title>Broadening the definition of the genus <italic>Thalassaphorura</italic> Bagnall, 1949 (Collembola, Onychiuridae) with a new aberrant species from China</article-title><source>Zookeys</source><day>17</day><month>12</month><year>2013</year><volume>2013</volume><issue>364</issue><fpage>1</fpage><lpage>9</lpage><pub-id pub-id-type="doi">10.3897/zookeys.364.6332</pub-id></mixed-citation></tp:treatment-meta><tp:nomenclature><tp:taxon-name>
                            <tp:taxon-name-part taxon-name-part-type="genus">Thalassaphorura</tp:taxon-name-part>
                            <tp:taxon-name-part taxon-name-part-type="species">problematica</tp:taxon-name-part>
                            <object-id xmlns:xlink="http://www.w3.org/1999/xlink" content-type="zoobank" xlink:type="simple">http://zoobank.org/17661043-729B-4277-827D-E4F25F48FBC9</object-id>
                            <object-id xmlns:xlink="http://www.w3.org/1999/xlink" xlink:type="simple">http://species-id.net/wiki/Thalassaphorura_problematica</object-id>
                        </tp:taxon-name><tp:taxon-status xmlns:xlink="http://www.w3.org/1999/xlink" xlink:type="simple">sp. n.</tp:taxon-status></tp:nomenclature><tp:treatment-sec sec-type="Type material"><title>Type material.</title><p>Holotype female; paratypes 9 females and 3 males on slides—China, Heilongjiang: Wulindong town, <named-content xmlns:xlink="http://www.w3.org/1999/xlink" content-type="dwc:verbatimCoordinates" xlink:type="simple">46°33'N, 133°40'E</named-content>, 16 Aug 2010, forest soil and humus, Wu Donghui, Liu Dong, Yuan Xiaoqiang and Yuan Yabin leg.</p></tp:treatment-sec><tp:treatment-sec sec-type="Diagnosis"><title>Diagnosis.</title><p>Pso formula as 32/133/33343 dorsally, 11/000/00010 ventrally; psx formula as 0/000/112001+1<sup>m</sup> ventrally; Ant. III sensory organ with two granulated clubs (inner one bigger than outer); labium with 5 proximal chaetae; labial type AB; tibiotarsi of legs I–III with 14 (1, 7, 6) chaetae each; male ventral organ present on ventral tube as modified distal chaetae; anal spines 1.1–1.2 times as long as inner edge of hind unguis.</p></tp:treatment-sec><tp:treatment-sec sec-type="Description"><title>Description.</title><p>Body white in alcohol. Size 1000-1300 µm in females, 800–1100 µm in male; holotype: 1050 µm. Body subcylindrical, body sides parallel.</p><p>Pseudocellar formula: 32/133/33343 dorsally, 11/000/00010 ventrally, subcoxa 1 of legs I-III with 2, 2 and 2 pso respectively (<xref ref-type="fig" rid="F1">Fig. 1A, B</xref>). Parapseudocellar formula: 0/000/112001+1<sup>m</sup> (each of anal valve with one psx) ventrally, absent dorsally (<xref ref-type="fig" rid="F1">Figs 1A, B</xref>, <xref ref-type="fig" rid="F2">2G</xref>). Pseudopore formula: 0/011/11110 dorsally, 00/111/0001<sup>m</sup>0 ventrally (<xref ref-type="fig" rid="F1">Fig. 1A, B</xref>).</p><fig id="F1" position="float" orientation="portrait"><label>Figure 1.</label><caption><p><italic><tp:taxon-name>Thalassaphorura problematica</tp:taxon-name></italic> sp. n. <bold>A</bold> dorsal side of body <bold>B</bold> ventral side of Abd. I–VI <bold>C</bold> PAO <bold>D</bold> clubs and papillae of AIIIO <bold>E</bold> Labium <bold>F</bold> Antenna. Scales: 0.1 mm (<bold>A–B</bold>, <bold>F</bold>), 0.01 mm (<bold>C–E</bold>).</p></caption><graphic xmlns:xlink="http://www.w3.org/1999/xlink" xlink:href="ZooKeys-364-001-g001.jpg" position="float" orientation="portrait" xlink:type="simple"/></fig><fig id="F2" position="float" orientation="portrait"><label>Figure 2.</label><caption><p><italic><tp:taxon-name>Thalassaphorura problematica</tp:taxon-name></italic> sp. n. <bold>A</bold> dorsal side of head <bold>B</bold> ventral side of head <bold>C</bold> Abd. IV–VI terga <bold>D</bold> ventral tube (showing male ventral organ) <bold>E</bold> distal part of leg III <bold>F</bold> furca <bold>G</bold> anal valves. Scales: 0.1 mm (<bold>A–C</bold> and <bold>F–G</bold>), 0.01 mm (<bold>D–E</bold>)</p></caption><graphic xmlns:xlink="http://www.w3.org/1999/xlink" xlink:href="ZooKeys-364-001-g002.jpg" position="float" orientation="portrait" xlink:type="simple"/></fig><p>Head. Antennae short and distinctly segmented, as long as head. Length ratio of Ant. I: II: III: IV as about 1: 1.5: 1.5: 1.5. Subapical organite of Ant.IV with globular apex; basolateral ms at about 1/3 length from base, above the second proximal row of chaetae (<xref ref-type="fig" rid="F1">Fig. 1F</xref>). Ant. III sensory organ composed of 5 papillae, 5 guard chaetae, 2 sensory rods and 2 granulated clubs, the inner bigger than the outer, and a lateral ms (<xref ref-type="fig" rid="F1">Figs 1D, F</xref>). Ant. II with 13 chaetae. Ant. I with 8 chaetae. Antennal base well marked. PAO composed of 20–24 simple vesicles (<xref ref-type="fig" rid="F1">Fig. 1C</xref>). Dorsal cephalic chaeta d0 absent (<xref ref-type="fig" rid="F1">Figs 1A</xref>, <xref ref-type="fig" rid="F2">2A</xref>). 3+3 p-chaetae present between two inner posterior pso, p1 anterior to others. Mandible with strong molar plate and 4 apical teeth. Maxilla bearing 3 teeth and 6 lamellae. Maxillary palp simple with 1 basal chaeta and 2 sublobal hairs. Labral formula 4/1,4,2;. Labium with 5 proximal, 4 basomedian (E, F, G, f) and 5 basolateral (b, c, d, e, e’) chaetae (<xref ref-type="fig" rid="F2">Fig. 2B</xref>); labial type AB, papillae A–E respectively with 1, 4, 0, 3 and 2 guard chaetae (<xref ref-type="fig" rid="F1">Fig. 1E</xref>). Head ventrally with 4+4 postlabial chaetae along ventral groove (<xref ref-type="fig" rid="F2">Fig. 2B</xref>).</p><p>Body chaetotaxy. S-chaetae subcylindrical, apically rounded, 11/011/222121 dorsally, 11/000/000110 ventrally (<xref ref-type="fig" rid="F1">Figs 1A, B</xref>); subcoxae 2 of legs I, II and III with 0, 0, 1 S-chaeta respectively. Tiny and blunt ms, present on Th. II–III. Ordinary chaetae differentiated into meso- and macrochaetae, ratio Sp: m1: p1 on Abd. V tergum = 1: 2–2.3: 0.8. Th. I tergum with 7–8+7–8 dorsal chaetae. Th. II–III terga with 4+4 chae<!--PageBreak--><!--PageBreak-->tae and Abd. I–III terga with 3+3 chaetae along axis respectively (<xref ref-type="fig" rid="F1">Fig. 1A</xref>). Abd. IV–V terga with one axial chaeta (p0) each, sometimes with asymmetric chaetae along axis. Abd. VI tergum with two axial chaetae (a0 and p0) (<xref ref-type="fig" rid="F1">Figs 1A</xref>, <xref ref-type="fig" rid="F2">2C</xref>). Sterna of Th. I, II, and III with 0+0, 1+1, 1+1 chaetae respectively.</p><p>Appendages. Subcoxa 1 of legs I–III with 4, 5 and 5 chaetae, subcoxa 2 with 0, 4 and 4 chaetae respectively. Tibiotarsi of legs I, II and III with 14 (1, 7, 6) chaetae each (<xref ref-type="fig" rid="F2">Fig. 2E</xref>). Unguis without teeth. Unguiculus short, about 0.3 times as long as inner edge of unguis, with inner basal lamella (<xref ref-type="fig" rid="F2">Fig. 2E</xref>). Ventral tube with 1+1 basal and 8–11+8–11 distal chaetae (8–10+8–10 in female, 11+11 of which 9+9 modified in males) (<xref ref-type="fig" rid="F2">Fig. 2D</xref>). Furca reduced to a field of fine granulation with 4 small dental chaetae arranged in 2 rows posteriorly; only one manubrial row of chaetae present posteriorly to dental chaetae (<xref ref-type="fig" rid="F2">Fig. 2F</xref>).</p><p>Genital plate with 14–15 chaetae in females, 33–36 chaetae in male. Anal valves with numerous acuminate chaetae; each lateral valve with a0 and 2a1; upper valves with chaetae a0, 2b1, 2b2, c0, 2c1, 2c2 (<xref ref-type="fig" rid="F2">Fig. 2G</xref>). Anal spines set on distinct papillae, 1.1–1.2 times as long as inner edge of hind unguis.</p></tp:treatment-sec><tp:treatment-sec sec-type="Derivatio nominis"><title>Derivatio nominis.</title><p>Named for its unusual characters among <italic><tp:taxon-name>Thalassaphorura</tp:taxon-name></italic>.</p></tp:treatment-sec><tp:treatment-sec sec-type="Discussion"><title>Discussion.</title><p>The new species is closest to the genus <italic><tp:taxon-name>Thalassaphorura</tp:taxon-name></italic> by its simple vesicles in PAO and the furcal rudiment. However, it does not match the definition of this genus proposed by <xref ref-type="bibr" rid="B11">Sun et al. (2010)</xref>, nor those given previously by <xref ref-type="bibr" rid="B14">Weiner (1996)</xref>, <xref ref-type="bibr" rid="B6">Fjellberg (1999)</xref> or <xref ref-type="bibr" rid="B9">Pomorski (1998)</xref> for three characters: absence of chaeta d0 on head, 6 chaetae in the distal whorl of tibiotarsi of all legs, and labium type AB. In order not to erect a new genus in a tribe in need of revision (<xref ref-type="bibr" rid="B12">Sun et al. 2011</xref>) and for a species otherwise very similar to existing <italic><tp:taxon-name>Thalassaphorura</tp:taxon-name></italic>, we placed our new species in the genus <italic><tp:taxon-name>Thalassaphorura</tp:taxon-name></italic> and broadened its diagnosis.</p><p>The new species belongs to the species-group of <italic><tp:taxon-name>Thalassaphorura</tp:taxon-name></italic> which has modified ventral chaetae in the adult male (“male ventral organ”), including the species <italic><tp:taxon-name>Thalassaphorura petiti</tp:taxon-name></italic> Sun &amp; Wu, 2013, <italic><tp:taxon-name>Thalassaphorura bisetosa</tp:taxon-name></italic> Sun &amp; Wu, 2013, <italic><tp:taxon-name>Thalassaphorura qinlingensis</tp:taxon-name></italic> Sun &amp; Wu, 2013, <italic><tp:taxon-name>Thalassaphorura macrospinata</tp:taxon-name></italic> Sun &amp; Wu, 2012 and <italic><tp:taxon-name>Thalassaphorura qixiaensis</tp:taxon-name></italic> Yan, Shi &amp; Chen, 2006, all described from China. These species can be distinguished easily by the position or the number of modified chaetae of the male ventral organ, dorsal and ventral pso formula, and ventral psx formula.</p><p>Assigning the new species to this genus led us to re-examine three important taxonomic characters that separate the new species from most other <italic><tp:taxon-name>Thalassaphorura</tp:taxon-name></italic>.</p><p>The distal tibiotarsal chaetae have been recently checked in the genera <italic><tp:taxon-name>Allonychiurus</tp:taxon-name></italic>, <italic><tp:taxon-name>Onychiurus</tp:taxon-name></italic> and <italic><tp:taxon-name>Thalassaphorura</tp:taxon-name></italic> (<xref ref-type="bibr" rid="B11">Sun et al. 2010</xref>; <xref ref-type="bibr" rid="B12">Sun et al. 2011</xref>; <xref ref-type="bibr" rid="B13">Sun and Zhang 2012</xref>), showing that this character has a limited taxonomical value to discriminate these genera. In addition, paratypes of <italic><tp:taxon-name>Thalassaphorura petaloides</tp:taxon-name></italic> (Rusek, 1981) from Iraq and specimens of the same species from southern China were found to actually have 15 (1, 7, 7), 14 (1, 7, 6) and 14 (1, 7, 6)) chaetae on tibiotarsi I, II and III. Together with reduced tibiotarsal chaetotaxy of the new species described here, this leads us to extend the diagnosis of <italic><tp:taxon-name>Thalassaphorura</tp:taxon-name></italic> to species with 6, 7 or 9 chaetae in the distal row of tibiotarsus.</p><!--PageBreak--><!--PageBreak--><p>Chaeta d0 on head is considered as a stable character at the generic level. It is present in all species of <italic><tp:taxon-name>Thalassaphorura</tp:taxon-name></italic> (<xref ref-type="bibr" rid="B12">Sun et al. 2011</xref>) except <italic><tp:taxon-name>Thalassaphorura jailolonis</tp:taxon-name></italic> (Yoshii &amp; Suhardjono, 1992) from Malukku (Indonesia) and the new species <italic><tp:taxon-name>Thalassaphorura problematica</tp:taxon-name></italic> sp. n. The species <italic><tp:taxon-name>Thalassaphorura jailolonis</tp:taxon-name></italic> was described in <italic><tp:taxon-name>Jailolaphorura</tp:taxon-name></italic> Yoshii &amp; Suhardjono, 1992 (a subgenus of <italic><tp:taxon-name>Onychiurus</tp:taxon-name></italic>,  upgraded to genus level by Weiner in <xref ref-type="bibr" rid="B14">1996</xref>), but was subsequently transferred to <italic><tp:taxon-name>Thalassaphorura</tp:taxon-name></italic> by <xref ref-type="bibr" rid="B3">Bellinger et al. (1996–2013)</xref> according to a personal communication of Pomorski in 2002. This assignation is however uncertain because the chaetotaxy of the furcal rest is unknown in <italic><tp:taxon-name>Thalassaphorura jailolonis</tp:taxon-name></italic>. At this point, we consider that the diagnosis of the genus <italic><tp:taxon-name>Thalassaphorura</tp:taxon-name></italic> should provisionally state that d0 is present or absent on head, waiting for a re-examination of <italic><tp:taxon-name>Thalassaphorura jailolonis</tp:taxon-name></italic> on fresh material.</p><p>The third character, labium type, is not stable in several genera of <tp:taxon-name>Thalassaphorurini</tp:taxon-name>, being AC or ABC in <italic><tp:taxon-name>Allonychiurus</tp:taxon-name></italic> and <italic><tp:taxon-name>Sensillonychiurus</tp:taxon-name></italic> (<xref ref-type="bibr" rid="B1">Babenko et al. 2011</xref>), and even A, AC or ABC in <italic><tp:taxon-name>Thalassaphorura</tp:taxon-name></italic> (<xref ref-type="bibr" rid="B11">Sun et al. 2010</xref>). In our new species, labium is still of another type – AB. Moreover, labial type is undescribed in many species. This high intra-generic variability implies that this character should not be considered diagnostic at a generic level among <tp:taxon-name>Thalassaphorurini</tp:taxon-name>.</p><p>An amended diagnosis of the genus <italic><tp:taxon-name>Thalassaphorura</tp:taxon-name></italic> and an updated key of the genera of <tp:taxon-name>Thalassaphorurini</tp:taxon-name> integrating these changes are given below.</p></tp:treatment-sec><ref-list><ref id="B11"><mixed-citation xmlns:xlink="http://www.w3.org/1999/xlink" xlink:type="simple"><person-group><name name-style="western"><surname>Sun</surname><given-names>X</given-names></name><name name-style="western"><surname>Chen</surname><given-names>JX</given-names></name><name name-style="western"><surname>Deharveng</surname><given-names>L</given-names></name></person-group> (<year>2010</year>) <article-title>Six new species of <italic>Thalassaphorura</italic> (Collembola, Onychiuridae) from southern China, with a key to world species of the genus.</article-title><source>Zootaxa</source><volume>2627</volume>: <fpage>20</fpage>-<lpage>38</lpage>.</mixed-citation></ref><ref id="B14"><mixed-citation xmlns:xlink="http://www.w3.org/1999/xlink" xlink:type="simple"><person-group><name name-style="western"><surname>Weiner</surname><given-names>WM</given-names></name></person-group> (<year>1996</year>) <article-title>Generic revision of Onychiurinae (Collembola: Onychiuridae) with a cladistic analysis.</article-title><source>Annals of the Entomological Society of France (N. S.)</source><volume>32</volume>: <fpage>163</fpage>-<lpage>200</lpage>.</mixed-citation></ref><ref id="B6"><mixed-citation xmlns:xlink="http://www.w3.org/1999/xlink" xlink:type="simple"><person-group><name name-style="western"><surname>Fjellberg</surname><given-names>A</given-names></name></person-group> (<year>1999</year>) <article-title>The Labial Palp in Collembola.</article-title><source>Zoologischer Anzeiger</source><volume>237</volume>: <fpage>309</fpage>-<lpage>330</lpage>.</mixed-citation></ref><ref id="B9"><mixed-citation xmlns:xlink="http://www.w3.org/1999/xlink" xlink:type="simple"><person-group><name name-style="western"><surname>Pomorski</surname><given-names>RJ</given-names></name></person-group> (<year>1998</year>) <article-title>Onychiurinae of Poland (Collembola: Onychiuridae).</article-title><source>Genus</source><supplement>(Supplement)</supplement>: <fpage>1</fpage>–<lpage>201</lpage>.</mixed-citation></ref><ref id="B12"><mixed-citation xmlns:xlink="http://www.w3.org/1999/xlink" xlink:type="simple"><person-group><name name-style="western"><surname>Sun</surname><given-names>X</given-names></name><name name-style="western"><surname>Chen</surname><given-names>JX</given-names></name><name name-style="western"><surname>Deharveng</surname><given-names>L</given-names></name></person-group> (<year>2011</year>) <article-title>Redefinition of the genus <italic>Allonychiurus</italic> Yoshii, 1995 (Collembola, Onychiuridae) with description of a new species from China.</article-title><source>Zookeys</source><volume>78</volume>: <fpage>27</fpage>–<lpage>41</lpage>. doi: <ext-link ext-link-type="uri" xlink:href="http://dx.doi.org/10.3897/zookeys.78.977" xlink:type="simple">10.3897/zookeys.78.977</ext-link></mixed-citation></ref><ref id="B13"><mixed-citation xmlns:xlink="http://www.w3.org/1999/xlink" xlink:type="simple"><person-group><name name-style="western"><surname>Sun</surname><given-names>X</given-names></name><name name-style="western"><surname>Zhang</surname><given-names>F</given-names></name></person-group> (<year>2012</year>) <article-title>Two new species of <italic>Onychiurus</italic> (Collembola: Onychiuridae) from Eastern China.</article-title><source>Journal of Natural History</source><volume>46</volume>: <fpage>31</fpage>–<lpage>32</lpage>, <fpage>1895</fpage>–<lpage>1904</lpage>.</mixed-citation></ref><ref id="B3"><mixed-citation xmlns:xlink="http://www.w3.org/1999/xlink" xlink:type="simple"><person-group><name name-style="western"><surname>Bellinger</surname><given-names>PF</given-names></name><name name-style="western"><surname>Christiansen</surname><given-names>KA</given-names></name><name name-style="western"><surname>Janssens</surname><given-names>F</given-names></name></person-group> (<year>1996–2013</year>) <article-title>Checklist of the Collembola of the World.</article-title><ext-link ext-link-type="uri" xlink:href="http://www.collembola.org" xlink:type="simple">http://www.collembola.org</ext-link></mixed-citation></ref><ref id="B1"><mixed-citation xmlns:xlink="http://www.w3.org/1999/xlink" xlink:type="simple"><person-group><name name-style="western"><surname>Babenko</surname><given-names>AB</given-names></name><name name-style="western"><surname>Chimitova</surname><given-names>AB</given-names></name><name name-style="western"><surname>Stebaeva</surname><given-names>SK</given-names></name></person-group> (<year>2011</year>) <article-title>New Palaearctic species of the tribe Thalassaphorurini Pomorski, 1998 (Collembola, Onychiuridae).</article-title><source>ZooKeys</source><volume>126</volume>: <fpage>1</fpage>-<lpage>38</lpage>. doi: <ext-link ext-link-type="uri" xlink:href="http://dx.doi.org/10.3897/zookeys.126.1229" xlink:type="simple">10.3897/zookeys.126.1229</ext-link></mixed-citation></ref></ref-list></tp:taxon-treatment>
