# Supplementary material for: Broadening the definition of the genus Thalassaphorura Bagnall, 1949 (Collembola, Onychiuridae) with a new aberrant species from China
Source: Zookeys. 2013 Dec 17;(364):1–9. doi: 10.3897/zookeys.364.6332 (PMC3890660; doi:10.3897/zookeys.364.6332)
Supplement: XML Treatment for Thalassaphorura [file zookeys.364.6332-treatment2.xml]

<!DOCTYPE tp:taxon-treatment
  PUBLIC "-//TaxonX//DTD Taxonomic Treatment Publishing DTD v0 20100105//EN" "tax-treatment-NSO.dtd">
<tp:taxon-treatment xmlns:tp="http://www.plazi.org/taxpub"><tp:treatment-meta><mixed-citation publication-type="journal"><person-group><name><surname>Sun</surname><given-names>Xin</given-names></name><name><surname>Deharveng</surname><given-names>Louis</given-names></name><name><surname>Wu</surname><given-names>Donghui</given-names></name></person-group><article-title>Broadening the definition of the genus <italic>Thalassaphorura</italic> Bagnall, 1949 (Collembola, Onychiuridae) with a new aberrant species from China</article-title><source>Zookeys</source><day>17</day><month>12</month><year>2013</year><volume>2013</volume><issue>364</issue><fpage>1</fpage><lpage>9</lpage><pub-id pub-id-type="doi">10.3897/zookeys.364.6332</pub-id></mixed-citation></tp:treatment-meta><tp:nomenclature><tp:taxon-name>
                            <tp:taxon-name-part taxon-name-part-type="genus">Thalassaphorura</tp:taxon-name-part>
                            <object-id xmlns:xlink="http://www.w3.org/1999/xlink" xlink:type="simple">http://species-id.net/wiki/Thalassaphorura</object-id>
                        </tp:taxon-name><tp:taxon-authority>Bagnall, 1949</tp:taxon-authority><tp:nomenclature-citation-list><tp:nomenclature-citation><tp:taxon-name>Onychiurus thalassophilus</tp:taxon-name><comment> Type species:   Bagnall, 1937</comment></tp:nomenclature-citation></tp:nomenclature-citation-list></tp:nomenclature><tp:treatment-sec sec-type="Diagnosis"><title>Diagnosis.</title><p>Postantennal organ oval, with numerous simple vesicles perpendicular to the long axis; antennal basis more or less indicated; clubs of AIIIO smooth, ribbed or granulated; Ant. IV with S-chaetae differentiated or not, ms close to the second row of chaetae, and no bulb on Ant. IV; labral chaetae formula 4/1,4,2; no multiplication of dorsal pseudocelli, 3 (rarely 4 or 2) pseudocelli in the antenno-basal group, 3–4 (rarely 2 or 5) pseudocelli per half-tergum on Abd. IV, 3 (rarely 4 or 2) pseudocelli per half-tergum on Abd. V (1–3 in a postero-internal group, one in a postero-lateral group); chaeta d0 on head present, rarely absent; Th. I usually with pseudocelli; Abd. VI with one or two axial chaetae (a0 or m0, or both); anal spines present or absent; distal whorl of tibiotarsal chaetae as 6, 7 or 9, no clavate tenent hairs; furcal rudiment as a finely granulated area with 4 small dental chaetae in two rows posteriorly, one manubrial row of chaetae present posteriorly to dental chaetae.</p></tp:treatment-sec></tp:taxon-treatment>
